# Supplementary material for: New Emerging Targets in Cancer Immunotherapy: The Role of B7-H3
Source: Vaccines (Basel). 2024 Jan 5;12(1):54. doi: 10.3390/vaccines12010054 (PMC10820813; doi:10.3390/vaccines12010054)
Supplement: Supplementary file 1 [file vaccines-12-00054-s001.zip]

Archive with 1 entries (1 files):
- vaccines-2743887-SI.pdf
